# Supplementary material for: Single-cell transcriptomics of human cholesteatoma identifies an activin A-producing osteoclastogenic fibroblast subset inducing bone destruction
Source: Nat Commun. 2023 Aug 3;14:4417. doi: 10.1038/s41467-023-40094-3 (PMC10400591; doi:10.1038/s41467-023-40094-3)
Supplement: Supplementary file 4 — Source Data [file 41467_2023_40094_MOESM4_ESM.xlsx]

## Sheet: Fig. 3f
Fig. 3f	mRNA expression INHBA/GAPDH
	Skin	Cholesteatoma
	0.1561	0.1951
	0.0658	0.3352
	0.0074	0.036
	0.08	0.0683
	0.039	0.184
	0.023	0.14

## Sheet: Fig. 3g
Fig. 3f	Relative expression (INHBA)
	Control	IL1-β	PGE2	TNFα	IL-6
	1	2.035	1.26579	2.07766	1.31496
	1	2.21155	1.51584	1.8024	1.14457
	1	2.25778	1.91181	1.52094	0.861705
	1	2.17272	1.37571	1.76512	1.52577

## Sheet: Fig. 4b
Fig. 4b	Relative area of osteoclasts per visual field (%)
RANKL	-	-	+	+
Activin A	-	+	-	+
	0	0	13.4	73.7
	0	0	10.4	58.4
	0	0	9.8	70.3

## Sheet: Fig. 4e
Fig. 4e	Osteoclast surface / Bone surface (%)
	WT	KO
	1.35	1.14
	6.92	0.6
	3.03	0.47
	5.32	1.13

## Sheet: Fig. 4g
Fig. 4g	Osteoclast surface / Bone surface (%)
	Vehicle	FST
	4.82	1.45
	4.1	0.18
	2.76	0.59

## Sheet: Supplementary Fig. S7c
Supplementary Fig. S7c	mRNA expression RANKL/GAPDH
	Skin	Cholesteatoma
	0.02	0.059
	0.0015	0.0019
	0.0062	0.064
	0.00021	0.006
	0.003	0.014

## Sheet: Supplementary Fig. S7d
Supplementary Fig. S7d	Relative expression (PI16)
	Control	IL1-β	PGE2	TNFα	IL-6
	1	0.021348	0.102592	0.142051	0.756419
	1	0.018586	0.092168	0.407634	0.773449
	1	0.016749	0.146562	0.190766	0.982874
	1	0.043586	0.157645	0.248253	1.21014

## Sheet: Supplementary Fig. 8a
Supplementary Fig. S8a	mRNA expression INHBA, INHBB, INHA/GAPDH
	INHBA	INHBB	INHA
	0.1951	0.00156	0.0144
	0.3352	0.000604	0.005
	0.036	0.00774	0.0241
	0.0683	0.00185	0.0026
	0.184	0.0214	0.0276
	0.14	0.0416	0.0639

## Sheet: Supplementary Fig. S8c
Supplementary Fig. S7a	mRNA expression INHBB/GAPDH			mRNA expression INHA/GAPDH
	Skin	Cholesteatoma		Skin	Cholesteatoma
	0.00369	0.00156		0.0276	0.0144
	0.00516	0.000604		0.0192	0.005
	0.00543	0.00774		0.0637	0.0241
	0.00838	0.00185		0.105	0.0026
	0.0546	0.0214		0.0872	0.0276
	0.0538	0.0416		0.109	0.0639
Supplementary Fig. S8c	Number of multinucleated (≧ 4 nuclei) cells per visual field
	Vehicle	SFRP2
	65.7	72.7
	75.3	66.7
	62	74.3
	73	66

## Sheet: Supplemaentary Fig.S8e
Supplementary Fig. S8e	Number of multinucleated (≧ 4 nuclei) cells per visual field
	Vehicle	IGF2
	82.6	91.6
	49.3	42.6
	68	73.3
	76.3	66

[truncated: 6 more sheets: Supplementary Fig. S9b, Supplementary Fig. S9 e, Supplementary Fig. S10b, Supplementary Fig. S10c, Supplementary Fig. S12b, Supplementary Fig. S13a]
